# Supplementary material for: A Comparative Study of Two Bone Graft Substitutes—InterOss® Collagen and OCS-B Collagen®
Source: J Funct Biomater. 2022 Mar 9;13(1):28. doi: 10.3390/jfb13010028 (PMC8951741; doi:10.3390/jfb13010028)
Supplement: Supplementary file 1 [file jfb-13-00028-s001.zip]

Archive with 1 entries (1 files):
- jfb-1621670-supplementary.pdf
